# Supplementary material for: Assessment of Graphical Methods for Determination of the Limiting Current Density in Complex Electrodialysis-Feed Solutions
Source: Membranes (Basel). 2022 Feb 18;12(2):241. doi: 10.3390/membranes12020241 (PMC8875246; doi:10.3390/membranes12020241)
Supplement: Supplementary file 1 [file membranes-12-00241-s001.zip]

Archive with 1 entries (1 files):
- membranes-1580097-supplementary.pdf
